# Supplementary material for: Metalloproteins and apolipoprotein C: candidate plasma biomarkers of T2DM screened by comparative proteomics and lipidomics in ZDF rats
Source: Nutr Metab (Lond). 2020 Aug 12;17:66. doi: 10.1186/s12986-020-00488-2 (PMC7425165; doi:10.1186/s12986-020-00488-2)
Supplement: Supplementary file 2 — Additional file 2 Differentially expressed proteins (DEP). We considered FC > 1.2 and P of FDR validation < 0.05 as DEPs. FC: Fold changes of the mean quantitation (n = 3) of the ZDF group to their basic diet-fed littermate wild-type group. [file 12986_2020_488_MOESM2_ESM.xlsx]

## Sheet: ZDF vs. wild-type DEPs
Protein	Description	Gene	FC	P-value	UP/DOWN	GO-NUM	GO-Description	KEGG-Description	KEGG-EC	KEGG-ko	COG-Function-Description	COG-Function-Class	COG-Class-Description
A0A0G2K9I6	Ceruloplasmin	Cp	0.820467	0.0478638	down	6	Molecular Function:ferroxidase activity (GO:0004322),Molecular Function:copper ion binding (GO:0005507),Biological Process:copper ion transport (GO:0006825),Biological Process:cellular iron ion homeostasis (GO:0006879),Molecular Function:oxidoreductase activity (GO:0016491),Biological Process:oxidation-reduction process (GO:0055114)	ceruloplasmin	1.16.3.1	ko00860 Porphyrin and chlorophyll metabolism ko04216 Ferroptosis	Multicopper oxidase with three cupredoxin domains (includes cell division protein FtsP and spore coat protein CotA)	DPM	Cell cycle control, cell division, chromosome partitioning ; Inorganic ion transport and metabolism ; Cell wall/membrane/envelope biogenesis ;
Q6MG90	Complement C4B (Chido blood group)	C4b	0.82844	0.00144905	down	6	Molecular Function:endopeptidase inhibitor activity (GO:0004866),Molecular Function:protein binding (GO:0005515),Cellular Component:extracellular region (GO:0005576),Cellular Component:extracellular space (GO:0005615),Biological Process:inflammatory response (GO:0006954),Biological Process:complement activation (GO:0006956)	--	--	--	Uncharacterized conserved protein YfaS, alpha-2-macroglobulin family	R	General function prediction only ;
Q3KR94	Vitronectin	Vtn	0.822498	0.0124033	down	3	Molecular Function:scavenger receptor activity (GO:0005044),Biological Process:immune response (GO:0006955),Molecular Function:polysaccharide binding (GO:0030247)	vitronectin	--	ko04151 PI3K-Akt signaling pathway ko04510 Focal adhesion ko04512 ECM-receptor interaction ko04610 Complement and coagulation cascades ko05165 Human papillomavirus infection ko05205 Proteoglycans in cancer	--	--	--
A0A0H2UHR6	Coagulation factor X	F10	1.25128	0.0101779	up	5	Molecular Function:serine-type endopeptidase activity (GO:0004252),Molecular Function:calcium ion binding (GO:0005509),Molecular Function:protein binding (GO:0005515),Cellular Component:extracellular region (GO:0005576),Biological Process:proteolysis (GO:0006508)	coagulation factor X	3.4.21.6	ko04610 Complement and coagulation cascades	Secreted trypsin-like serine protease	O	Posttranslational modification, protein turnover, chaperones ;
P08934	Kininogen-1	Kng1	0.809257	0.00518932	down	1	Molecular Function:cysteine-type endopeptidase inhibitor activity (GO:0004869)	kininogen	--	ko04610 Complement and coagulation cascades	--	--	--
Q62894	Extracellular matrix protein 1	Ecm1	0.677525	0.0216795	down	2	Cellular Component:extracellular region (GO:0005576),Biological Process:signal transduction (GO:0007165)	--	--	--	--	--	--
A0A0G2K7L8	Thrombospondin-4	Thbs4	0.767758	0.0246489	down	4	Molecular Function:calcium ion binding (GO:0005509),Molecular Function:protein binding (GO:0005515),Cellular Component:extracellular region (GO:0005576),Biological Process:cell adhesion (GO:0007155)	thrombospondin 2/3/4/5	--	ko04145 Phagosome ko04151 PI3K-Akt signaling pathway ko04510 Focal adhesion ko04512 ECM-receptor interaction ko05144 Malaria ko05165 Human papillomavirus infection	Alpha-tubulin suppressor and related RCC1 domain-containing proteins	DZ	Cell cycle control, cell division, chromosome partitioning ; Cytoskeleton ;
P05545	Serine protease inhibitor A3K	Serpina3k	0.541783	0.0498246	down	1	Cellular Component:extracellular space (GO:0005615)	serpin peptidase inhibitor, clade A	--	--	Serine protease inhibitor	O	Posttranslational modification, protein turnover, chaperones ;
Q68FP1	Gelsolin	Gsn	0.742804	0.00607127	down	5	Molecular Function:actin binding (GO:0003779),Molecular Function:calcium ion binding (GO:0005509),Biological Process:actin nucleation (GO:0045010),Biological Process:actin filament severing (GO:0051014),Biological Process:barbed-end actin filament capping (GO:0051016)	gelsolin	--	ko04666 Fc gamma R-mediated phagocytosis ko04810 Regulation of actin cytoskeleton ko05203 Viral carcinogenesis	--	--	--
P06866	Haptoglobin	Hp	1.40171	0.0468729	up	4	Molecular Function:serine-type endopeptidase activity (GO:0004252),Cellular Component:extracellular region (GO:0005576),Biological Process:proteolysis (GO:0006508),Molecular Function:hemoglobin binding (GO:0030492)	haptoglobin	--	--	Secreted trypsin-like serine protease	O	Posttranslational modification, protein turnover, chaperones ;
O88201	C-type lectin domain family 11 member A	Clec11a	0.751565	0.0250827	down	--	--	C-type lectin domain family 11 member A	--	--	--	--	--
P24090	Alpha-2-HS-glycoprotein	Ahsg	0.745319	0.0321492	down	1	Molecular Function:cysteine-type endopeptidase inhibitor activity (GO:0004869)	--	--	--	--	--	--
Q5M8B4	Ficolin (Collagen/fibrinogen domain containing) 1	Fcna	0.752344	0.0285627	down	--	--	ficolin	--	--	Cell division protein DamX, binds to the septal ring, contains C-terminal SPOR domain	D	Cell cycle control, cell division, chromosome partitioning ;
G3V7X5	SPARC-like 1 (Mast9, hevin), isoform CRA_a	Sparcl1	0.688883	0.00540951	down	4	Molecular Function:calcium ion binding (GO:0005509),Molecular Function:protein binding (GO:0005515),Cellular Component:proteinaceous extracellular matrix (GO:0005578),Biological Process:signal transduction (GO:0007165)	--	--	--	--	--	--
P14272	Plasma kallikrein	Klkb1	0.795251	0.03908	down	4	Molecular Function:serine-type endopeptidase activity (GO:0004252),Molecular Function:protein binding (GO:0005515),Cellular Component:extracellular region (GO:0005576),Biological Process:proteolysis (GO:0006508)	plasma kallikrein	3.4.21.34	ko04610 Complement and coagulation cascades	Secreted trypsin-like serine protease	O	Posttranslational modification, protein turnover, chaperones ;
A0A0A0MXV3	Cell growth regulator with EF hand domain 1, isoform CRA_b	Cgref1	0.675813	0.00237586	down	1	Molecular Function:calcium ion binding (GO:0005509)	--	--	--	--	--	--
M0RBU0	Cartilage oligomeric matrix protein	Comp	0.734607	0.0204102	down	4	Molecular Function:calcium ion binding (GO:0005509),Molecular Function:protein binding (GO:0005515),Cellular Component:extracellular region (GO:0005576),Biological Process:cell adhesion (GO:0007155)	thrombospondin 2/3/4/5	--	ko04145 Phagosome ko04151 PI3K-Akt signaling pathway ko04510 Focal adhesion ko04512 ECM-receptor interaction ko05144 Malaria ko05165 Human papillomavirus infection	Alpha-tubulin suppressor and related RCC1 domain-containing proteins	DZ	Cell cycle control, cell division, chromosome partitioning ; Cytoskeleton ;
P33436	72 kDa type IV collagenase	Mmp2	0.651245	0.0151487	down	5	Molecular Function:metalloendopeptidase activity (GO:0004222),Biological Process:proteolysis (GO:0006508),Molecular Function:metallopeptidase activity (GO:0008237),Molecular Function:zinc ion binding (GO:0008270),Cellular Component:extracellular matrix (GO:0031012)	matrix metalloproteinase-2 (gelatinase A)	3.4.24.24	ko01522 Endocrine resistance ko04670 Leukocyte transendothelial migration ko04912 GnRH signaling pathway ko04915 Estrogen signaling pathway ko04926 Relaxin signaling pathway ko04933 AGE-RAGE signaling pathway in diabetic complications ko05200 Pathways in cancer ko05205 Proteoglycans in cancer ko05219 Bladder cancer ko05418 Fluid shear stress and atherosclerosis	Predicted Zn-dependent protease	O	Posttranslational modification, protein turnover, chaperones ;
F1M7E5	Cadherin 5	Cdh5	0.75414	0.0146275	down	5	Biological Process:blood vessel maturation (GO:0001955),Molecular Function:calcium ion binding (GO:0005509),Biological Process:cell adhesion (GO:0007155),Biological Process:homophilic cell adhesion via plasma membrane adhesion molecules (GO:0007156),Cellular Component:membrane (GO:0016020)	cadherin 5, type 2, VE-cadherin	--	ko04514 Cell adhesion molecules (CAMs) ko04670 Leukocyte transendothelial migration ko05418 Fluid shear stress and atherosclerosis	Large exoprotein involved in heme utilization or adhesion	U	Intracellular trafficking, secretion, and vesicular transport ;
F1LYX9	Desmoglein 2	Dsg2	0.732457	0.0281455	down	3	Molecular Function:calcium ion binding (GO:0005509),Biological Process:homophilic cell adhesion via plasma membrane adhesion molecules (GO:0007156),Cellular Component:membrane (GO:0016020)	desmoglein 2	--	ko05412 Arrhythmogenic right ventricular cardiomyopathy (ARVC)	Large exoprotein involved in heme utilization or adhesion	U	Intracellular trafficking, secretion, and vesicular transport ;
D3ZN06	CD248 antigen, endosialin (Predicted)	Cd248	0.741599	0.0151794	down	2	Molecular Function:calcium ion binding (GO:0005509),Molecular Function:protein binding (GO:0005515)	CD248 antigen, endosialin	--	--	--	--	--
F1M798	Metalloendopeptidase	Bmp1	1.22408	0.0490452	up	6	Molecular Function:metalloendopeptidase activity (GO:0004222),Molecular Function:calcium ion binding (GO:0005509),Molecular Function:protein binding (GO:0005515),Biological Process:proteolysis (GO:0006508),Molecular Function:metallopeptidase activity (GO:0008237),Molecular Function:zinc ion binding (GO:0008270)	bone morphogenetic protein 1	3.4.24.19	--	Tfp pilus assembly protein FimV	NW	Cell motility ; Extracellular structures ;
G3V6X1	Fibulin 2	Fbln2	0.742459	0.0117899	down	3	Molecular Function:calcium ion binding (GO:0005509),Molecular Function:protein binding (GO:0005515),Cellular Component:extracellular region (GO:0005576)	fibulin 1/2	--	--	--	--	--
P51886	Lumican	Lum	0.766386	0.0249294	down	4	Molecular Function:protein binding (GO:0005515),Cellular Component:proteinaceous extracellular matrix (GO:0005578),Biological Process:visual perception (GO:0007601),Biological Process:collagen fibril organization (GO:0030199)	lumican	--	ko05205 Proteoglycans in cancer	Leucine-rich repeat (LRR) protein	K	Transcription ;
F7FEM5	Suprabasin	Sbsn	0.621743	0.0206892	down	--	--	--	--	--	Transcription elongation factor	K	Transcription ;
Q8VBY1	Dentin sialophosphoprotein	Dspp	0.630355	0.0209002	down	--	--	--	--	--	Beta-glucanase, GH16 family	G	Carbohydrate transport and metabolism ;
P19939	Apolipoprotein C-I	Apoc1	1.2053	0.014517	up	2	Cellular Component:extracellular region (GO:0005576),Biological Process:lipoprotein metabolic process (GO:0042157)	apolipoprotein C-I	--	ko04979 Cholesterol metabolism	--	--	--
P04797	Glyceraldehyde-3-phosphate dehydrogenase	Gapdh	1.31869	0.00216326	up	1	Biological Process:oxidation-reduction process (GO:0055114)	glyceraldehyde 3-phosphate dehydrogenase	1.2.1.12	ko00010 Glycolysis / Gluconeogenesis ko01100 Metabolic pathways ko01200 Carbon metabolism ko01230 Biosynthesis of amino acids ko04066 HIF-1 signaling pathway ko05010 Alzheimer's disease	Glyceraldehyde-3-phosphate dehydrogenase/erythrose-4-phosphate dehydrogenase	G	Carbohydrate transport and metabolism ;
P14630	Apolipoprotein M	Apom	0.589728	0.0205175	down	--	--	--	--	--	--	--	--
Q5RJN2	Pcolce protein	Pcolce	0.825138	0.0324503	down	5	Molecular Function:protein binding (GO:0005515),Molecular Function:collagen binding (GO:0005518),Cellular Component:extracellular space (GO:0005615),Molecular Function:heparin binding (GO:0008201),Molecular Function:peptidase activator activity (GO:0016504)	--	--	--	--	--	--
D3ZPI8	Complement C8 gamma chain	C8g	1.24549	0.0207716	up	1	Molecular Function:small molecule binding (GO:0036094)	complement component 8 subunit gamma	--	ko04610 Complement and coagulation cascades ko05020 Prion diseases ko05146 Amoebiasis ko05322 Systemic lupus erythematosus	--	--	--
P55797	Apolipoprotein C-IV	Apoc4	1.66194	0.0123976	up	--	--	--	--	--	--	--	--
A0A0G2K2R5	EGF-containing fibulin extracellular matrix protein 2	Efemp2	0.791547	0.0127052	down	2	Molecular Function:calcium ion binding (GO:0005509),Molecular Function:protein binding (GO:0005515)	EGF-containing fibulin-like extracellular matrix protein 2	--	--	--	--	--
P16975	SPARC	Sparc	0.696448	0.00108798	down	4	Molecular Function:calcium ion binding (GO:0005509),Molecular Function:protein binding (GO:0005515),Cellular Component:proteinaceous extracellular matrix (GO:0005578),Biological Process:signal transduction (GO:0007165)	--	--	--	--	--	--
A0A0G2K6G2	Adipocyte plasma membrane-associated protein	Apmap	1.29312	0.0130289	up	2	Biological Process:biosynthetic process (GO:0009058),Molecular Function:strictosidine synthase activity (GO:0016844)	adipocyte plasma membrane-associated protein	--	--	Sugar lactone lactonase YvrE	G	Carbohydrate transport and metabolism ;
P30121	Metalloproteinase inhibitor 2	Timp2	0.640638	0.0219676	down	3	Molecular Function:protein binding (GO:0005515),Molecular Function:metalloendopeptidase inhibitor activity (GO:0008191),Biological Process:negative regulation of endopeptidase activity (GO:0010951)				--	--	--
Q9ET61	Complement component C1q receptor	Cd93	0.739969	0.0206618	down	2	Molecular Function:calcium ion binding (GO:0005509),Molecular Function:protein binding (GO:0005515)	CDW93 antigen	--	--	--	--	--
B1H219	Dickkopf WNT-signaling pathway inhibitor 3	Dkk3	0.726182	0.000668131	down	3	Cellular Component:extracellular region (GO:0005576),Biological Process:multicellular organism development (GO:0007275),Biological Process:negative regulation of Wnt signaling pathway (GO:0030178)	--	--	--	--	--	--
D4A4L6	Uncharacterized protein		1.24695	0.00296218	up	1	Molecular Function:protein binding (GO:0005515)	--	--	--	--	--	--
G3V7Y2	Osteomodulin	LOC103690116	0.685192	0.00704005	down	3	Molecular Function:protein binding (GO:0005515),Biological Process:regulation of bone mineralization (GO:0030500),Cellular Component:extracellular matrix (GO:0031012)	osteomodulin	--	--	Leucine-rich repeat (LRR) protein	K	Transcription ;
O70513	Galectin-3-binding protein	Lgals3bp	0.773903	0.0446666	down	3	Molecular Function:scavenger receptor activity (GO:0005044),Molecular Function:protein binding (GO:0005515),Cellular Component:membrane (GO:0016020)	galectin-3-binding protein	--	--	--	--	--
P09811	Glycogen phosphorylase, liver form	Pygl	1.39519	0.0468202	up	2	Biological Process:carbohydrate metabolic process (GO:0005975),Molecular Function:glycogen phosphorylase activity (GO:0008184)	glycogen phosphorylase	2.4.1.1	ko00500 Starch and sucrose metabolism ko01100 Metabolic pathways ko04217 Necroptosis ko04910 Insulin signaling pathway ko04922 Glucagon signaling pathway ko04931 Insulin resistance	Glucan phosphorylase	G	Carbohydrate transport and metabolism ;
Q6V0K7	Oncoprotein-induced transcript 3 protein	Oit3	0.76704	0.0207488	down	2	Molecular Function:calcium ion binding (GO:0005509),Molecular Function:protein binding (GO:0005515)	--	--	--	--	--	--
O35276	Neuropilin-2	Nrp2	0.794636	0.00198166	down	6	Biological Process:angiogenesis (GO:0001525),Molecular Function:vascular endothelial growth factor-activated receptor activity (GO:0005021),Biological Process:axon guidance (GO:0007411),Cellular Component:membrane (GO:0016020),Molecular Function:semaphorin receptor activity (GO:0017154),Biological Process:vascular endothelial growth factor signaling pathway (GO:0038084)	neuropilin 2	--	--	Regulatory P domain of the subtilisin-like proprotein convertases and other proteases	O	Posttranslational modification, protein turnover, chaperones ;
Q6IRK9	Carboxypeptidase Q	Cpq	0.721676	0.0353935	down	--	--	carboxypeptidase Q	3.4.17.-	--	Zn-dependent amino- or carboxypeptidase, M28 family	O	Posttranslational modification, protein turnover, chaperones ;
M0R5J4	Uncharacterized protein		1.2767	0.0202125	up	4	Cellular Component:phosphopyruvate hydratase complex (GO:0000015),Molecular Function:magnesium ion binding (GO:0000287),Molecular Function:phosphopyruvate hydratase activity (GO:0004634),Biological Process:glycolytic process (GO:0006096)	enolase	4.2.1.11	ko00010 Glycolysis / Gluconeogenesis ko01100 Metabolic pathways ko01200 Carbon metabolism ko01230 Biosynthesis of amino acids ko03018 RNA degradation ko04066 HIF-1 signaling pathway	Enolase	G	Carbohydrate transport and metabolism ;
G3V8D4	Apolipoprotein C-II (Predicted)	Apoc2	1.3577	0.00707214	up	4	Biological Process:lipid metabolic process (GO:0006629),Biological Process:lipid transport (GO:0006869),Molecular Function:enzyme activator activity (GO:0008047),Cellular Component:chylomicron (GO:0042627)	apolipoprotein C-II	--	ko04979 Cholesterol metabolism	--	--	--
Q6AYS3	Carboxypeptidase	Ctsa	0.80565	0.0216589	down	2	Molecular Function:serine-type carboxypeptidase activity (GO:0004185),Biological Process:proteolysis (GO:0006508)	cathepsin A (carboxypeptidase C)	3.4.16.5	ko04142 Lysosome ko04614 Renin-angiotensin system	Carboxypeptidase C (cathepsin A)	E	Amino acid transport and metabolism ;
P02761	Major urinary protein		0.60179	0.00905649	down	4	Molecular Function:transporter activity (GO:0005215),Molecular Function:pheromone binding (GO:0005550),Biological Process:transport (GO:0006810),Molecular Function:small molecule binding (GO:0036094)	--	--	--	--	--	--
A0A0G2JSI1	4-trimethylaminobutyraldehyde dehydrogenase	Aldh9a1	1.21863	0.0148701	up	3	Biological Process:metabolic process (GO:0008152),Molecular Function:oxidoreductase activity (GO:0016491),Biological Process:oxidation-reduction process (GO:0055114)	--	--	ko00010 Glycolysis / Gluconeogenesis ko00053 Ascorbate and aldarate metabolism ko00071 Fatty acid degradation ko00280 Valine, leucine and isoleucine degradation ko00310 Lysine degradation ko00330 Arginine and proline metabolism ko00340 Histidine metabolism ko00380 Tryptophan metabolism ko00410 beta-Alanine metabolism ko00561 Glycerolipid metabolism ko00620 Pyruvate metabolism ko01100 Metabolic pa…	Acyl-CoA reductase or other NAD-dependent aldehyde dehydrogenase	C	Energy production and conversion ;
F1MAH6	Cadherin 11	Cdh11	0.814042	0.0189057	down	3	Molecular Function:calcium ion binding (GO:0005509),Biological Process:homophilic cell adhesion via plasma membrane adhesion molecules (GO:0007156),Cellular Component:membrane (GO:0016020)	cadherin 11, type 2, OB-cadherin	--	--	Large exoprotein involved in heme utilization or adhesion	U	Intracellular trafficking, secretion, and vesicular transport ;
Q64625	Glutathione peroxidase 6	Gpx6	0.736513	0.0180454	down	3	Molecular Function:glutathione peroxidase activity (GO:0004602),Biological Process:response to oxidative stress (GO:0006979),Biological Process:oxidation-reduction process (GO:0055114)	glutathione peroxidase	1.11.1.9	ko00480 Glutathione metabolism ko00590 Arachidonic acid metabolism ko04918 Thyroid hormone synthesis	Glutathione peroxidase, house-cleaning role in reducing lipid peroxides	VI	Defense mechanisms ; Lipid transport and metabolism ;
D3ZJF8	Fc fragment of IgG-binding protein	Fcgbp	0.742301	0.0358252	down	1	Molecular Function:protein binding (GO:0005515)	--	--	--	Outer membrane protein assembly factor BamB, contains PQQ-like beta-propeller repeat	M	Cell wall/membrane/envelope biogenesis ;
F8WFZ5	Insulin-like growth factor 1, isoform CRA_b	Igf1	0.609714	0.000419501	down	4	Molecular Function:hormone activity (GO:0005179),Cellular Component:extracellular region (GO:0005576),Cellular Component:extracellular space (GO:0005615),Molecular Function:growth factor activity (GO:0008083)	insulin-like growth factor 1	--	ko01521 EGFR tyrosine kinase inhibitor resistance ko01522 Endocrine resistance ko04010 MAPK signaling pathway ko04014 Ras signaling pathway ko04015 Rap1 signaling pathway ko04066 HIF-1 signaling pathway ko04068 FoxO signaling pathway ko04114 Oocyte meiosis ko04115 p53 signaling pathway ko04150 mTOR signaling pathway ko04151 PI3K-Akt signaling pathway ko04152 AMPK signaling pathway ko04211 Longevi…	--	--	--
A0A0G2JUE3	Sushi, von Willebrand factor type A, EGF and pentraxin domain-containing protein 1	Svep1	0.691408	0.0172625	down	2	Molecular Function:calcium ion binding (GO:0005509),Molecular Function:protein binding (GO:0005515)	CUB and sushi domain-containing protein	--	--	Periplasmic component of the Tol biopolymer transport system	U	Intracellular trafficking, secretion, and vesicular transport ;
P08494	Matrix Gla protein	Mgp	0.701477	0.0354098	down	4	Molecular Function:calcium ion binding (GO:0005509),Cellular Component:extracellular region (GO:0005576),Biological Process:regulation of bone mineralization (GO:0030500),Cellular Component:extracellular matrix (GO:0031012)	matrix Gla protein	--	--	--	--	--
D3ZC54	Uncharacterized protein		2.01786	0.0323254	up	1	Molecular Function:protein binding (GO:0005515)	--	--	--	--	--	--
F1MA46	Protocadherin 12	Pcdh12	0.733974	0.0308371	down	5	Molecular Function:calcium ion binding (GO:0005509),Cellular Component:cell-cell junction (GO:0005911),Biological Process:cell adhesion (GO:0007155),Biological Process:homophilic cell adhesion via plasma membrane adhesion molecules (GO:0007156),Cellular Component:membrane (GO:0016020)	protocadherin delta 2	--	--	Large exoprotein involved in heme utilization or adhesion	U	Intracellular trafficking, secretion, and vesicular transport ;
P20909	Collagen alpha-1(XI) chain	Col11a1	0.50413	0.0290383	down	1	Molecular Function:extracellular matrix structural constituent (GO:0005201)	collagen, type V/XI/XXIV/XXVII, alpha	--	ko04974 Protein digestion and absorption	Autotransporter adhesin	UW	Intracellular trafficking, secretion, and vesicular transport ; Extracellular structures ;
G3V8S9	Cathelicidin antimicrobial peptide	Camp	1.30856	0.0287069	up	3	Cellular Component:extracellular region (GO:0005576),Biological Process:defense response (GO:0006952),Biological Process:defense response to bacterium (GO:0042742)	cathelicidin antimicrobial peptide	--	ko04621 NOD-like receptor signaling pathway ko04970 Salivary secretion ko05152 Tuberculosis	--	--	--
Q4KM35	Proteasome subunit beta type-10	Psmb10	0.821905	0.017989	down	4	Molecular Function:endopeptidase activity (GO:0004175),Molecular Function:threonine-type endopeptidase activity (GO:0004298),Cellular Component:proteasome core complex (GO:0005839),Biological Process:proteolysis involved in cellular protein catabolic process (GO:0051603)	20S proteasome subunit beta 10	3.4.25.1	ko03050 Proteasome	20S proteasome, alpha and beta subunits	O	Posttranslational modification, protein turnover, chaperones ;
Q3ZAU4	Kazal-type serine peptidase inhibitor domain 1	Kazald1	0.761366	0.0251388	down	4	Biological Process:regulation of cell growth (GO:0001558),Molecular Function:protein binding (GO:0005515),Molecular Function:insulin-like growth factor binding (GO:0005520),Cellular Component:extracellular region (GO:0005576)	--	--	--	--	--	--
D3ZQU7	Glycoprotein Ib platelet subunit alpha	Gp1ba	0.633438	0.0101003	down	1	Molecular Function:protein binding (GO:0005515)	platelet glycoprotein Ib alpha chain	--	ko04512 ECM-receptor interaction ko04611 Platelet activation ko04640 Hematopoietic cell lineage	Leucine-rich repeat (LRR) protein	K	Transcription ;
D3ZMI6	Olfactomedin 4	Olfm4	1.27289	0.0209434	up	--	--	--	--	--	--	--	--
P24268	Cathepsin D	Ctsd	0.600692	0.026487	down	3	Molecular Function:aspartic-type endopeptidase activity (GO:0004190),Cellular Component:lysosome (GO:0005764),Biological Process:proteolysis (GO:0006508)	cathepsin D	3.4.23.5	ko04071 Sphingolipid signaling pathway ko04140 Autophagy - animal ko04142 Lysosome ko04210 Apoptosis ko05152 Tuberculosis	--	--	--
B5DEL4	Pcdh18 protein	Pcdh18	0.763459	0.0274679	down	5	Molecular Function:calcium ion binding (GO:0005509),Biological Process:cell adhesion (GO:0007155),Biological Process:homophilic cell adhesion via plasma membrane adhesion molecules (GO:0007156),Biological Process:nervous system development (GO:0007399),Cellular Component:membrane (GO:0016020)	protocadherin delta 2	--	--	Large exoprotein involved in heme utilization or adhesion	U	Intracellular trafficking, secretion, and vesicular transport ;
Q6GQY2	Multiple coagulation factor deficiency 2	Mcfd2	0.737259	0.00790537	down	1	Molecular Function:calcium ion binding (GO:0005509)	multiple coagulation factor deficiency protein 2	--	--	--	--	--
Q6IFV0	Type I keratin KA11	Ka11	1.30196	0.0214053	up	2	Molecular Function:structural molecule activity (GO:0005198),Cellular Component:intermediate filament (GO:0005882)	type I keratin, acidic	--	--	--	--	--
A0A0H2UHV3	Fas apoptotic inhibitory molecule 3	Fcmr	0.814577	0.0452277	down	--	--	--	--	--	--	--	--
Q5M9I7	Leap2 protein (Fragment)	Leap2	1.41022	0.0312742	up	1	Biological Process:defense response to bacterium (GO:0042742)	--	--	--	--	--	--
Q5M936	Torsin-3A	Tor3a	1.2399	0.0093407	up	2	Molecular Function:3-dehydroquinate dehydratase activity (GO:0003855),Molecular Function:ATP binding (GO:0005524)	--	--	--	ATP-dependent Clp protease ATP-binding subunit ClpA	O	Posttranslational modification, protein turnover, chaperones ;
P63039	60 kDa heat shock protein, mitochondrial	Hspd1	1.7709	0.0412709	up	3	Molecular Function:ATP binding (GO:0005524),Cellular Component:cytoplasm (GO:0005737),Biological Process:protein refolding (GO:0042026)	chaperonin GroEL	--	ko03018 RNA degradation ko04940 Type I diabetes mellitus ko05134 Legionellosis ko05152 Tuberculosis	Chaperonin GroEL (HSP60 family)	O	Posttranslational modification, protein turnover, chaperones ;
O35775	Syncollin	Sycn	0.698973	0.0309004	down	2	Biological Process:exocytosis (GO:0006887),Cellular Component:secretory granule membrane (GO:0030667)	syncollin	--	--	--	--	--
Q08420	Extracellular superoxide dismutase [Cu-Zn]	Sod3	0.757371	0.0424829	down	3	Biological Process:superoxide metabolic process (GO:0006801),Molecular Function:metal ion binding (GO:0046872),Biological Process:oxidation-reduction process (GO:0055114)	superoxide dismutase, Cu-Zn family	1.15.1.1	--	Cu/Zn superoxide dismutase	P	Inorganic ion transport and metabolism ;
D3ZMI0	Angiopoietin-like 8	Angptl8	1.29578	0.0392209	up	2	Biological Process:regulation of lipid metabolic process (GO:0019216),Biological Process:triglyceride homeostasis (GO:0070328)	angiopoietin-like 8	--	ko04979 Cholesterol metabolism	Geranylgeranyl pyrophosphate synthase	H	Coenzyme transport and metabolism ;
Q63617	Hypoxia up-regulated protein 1	Hyou1	0.757713	0.0343776	down	--	--	hypoxia up-regulated 1	--	ko04141 Protein processing in endoplasmic reticulum	Molecular chaperone DnaK (HSP70)	O	Posttranslational modification, protein turnover, chaperones ;
Q5ZQU0	Sushi, nidogen and EGF-like domain-containing protein 1	Sned1	0.699819	0.000193747	down	3	Molecular Function:calcium ion binding (GO:0005509),Molecular Function:protein binding (GO:0005515),Biological Process:cell-matrix adhesion (GO:0007160)	--	--	--	Type V secretory pathway, adhesin AidA	MU	Cell wall/membrane/envelope biogenesis ; Intracellular trafficking, secretion, and vesicular transport ;
A0A0G2JSZ3	Neuroblastoma suppressor of tumorigenicity 1	Nbl1	0.719548	0.0069711	down	--	--	neuroblastoma suppressor of tumorigenicity 1	--	ko04350 TGF-beta signaling pathway	--	--	--
Q499R7	Ppa1 protein (Fragment)	Ppa1	1.27452	0.0184411	up	4	Molecular Function:magnesium ion binding (GO:0000287),Molecular Function:inorganic diphosphatase activity (GO:0004427),Cellular Component:cytoplasm (GO:0005737),Biological Process:phosphate-containing compound metabolic process (GO:0006796)	inorganic pyrophosphatase	3.6.1.1	ko00190 Oxidative phosphorylation	Inorganic pyrophosphatase	CP	Energy production and conversion ; Inorganic ion transport and metabolism ;
D3ZZJ5	Lysozyme g-like protein	LOC100910070	1.48738	0.0255135	up	3	Molecular Function:lysozyme activity (GO:0003796),Biological Process:peptidoglycan catabolic process (GO:0009253),Biological Process:cell wall macromolecule catabolic process (GO:0016998)	--	--	--	Peptidoglycan-binding (PGRP) domain of peptidoglycan hydrolases	M	Cell wall/membrane/envelope biogenesis ;
O08779	CD44 protein	Cd44	0.773342	0.0399073	down	3	Molecular Function:hyaluronic acid binding (GO:0005540),Biological Process:cell adhesion (GO:0007155),Cellular Component:integral component of membrane (GO:0016021)	CD44 antigen	--	ko04512 ECM-receptor interaction ko04640 Hematopoietic cell lineage ko05169 Epstein-Barr virus infection ko05205 Proteoglycans in cancer ko05206 MicroRNAs in cancer	--	--	--
F1LPV2	Very low-density lipoprotein receptor	Vldlr	0.731937	0.04556	down	3	Molecular Function:calcium ion binding (GO:0005509),Molecular Function:protein binding (GO:0005515),Molecular Function:very-low-density lipoprotein particle receptor activity (GO:0030229)	very low-density lipoprotein receptor	--	--	Glucose/arabinose dehydrogenase, beta-propeller fold	G	Carbohydrate transport and metabolism ;
P49134	Integrin beta-1	Itgb1	1.31444	0.00733269	up	5	Molecular Function:receptor activity (GO:0004872),Biological Process:cell adhesion (GO:0007155),Biological Process:cell-matrix adhesion (GO:0007160),Biological Process:integrin-mediated signaling pathway (GO:0007229),Cellular Component:integrin complex (GO:0008305)	integrin beta 1	--	ko04015 Rap1 signaling pathway ko04145 Phagosome ko04151 PI3K-Akt signaling pathway ko04360 Axon guidance ko04510 Focal adhesion ko04512 ECM-receptor interaction ko04514 Cell adhesion molecules (CAMs) ko04530 Tight junction ko04611 Platelet activation ko04670 Leukocyte transendothelial migration ko04810 Regulation of actin cytoskeleton ko05100 Bacterial invasion of epithelial cells ko05133 Pertus…	Secreted protein containing bacterial Ig-like domain and vWFA domain	R	General function prediction only ;
G3V6C2	Homogentisate 1, 2-dioxygenase	Hgd	1.94395	0.00232677	up	4	Molecular Function:homogentisate 1,2-dioxygenase activity (GO:0004411),Biological Process:L-phenylalanine catabolic process (GO:0006559),Biological Process:tyrosine metabolic process (GO:0006570),Biological Process:oxidation-reduction process (GO:0055114)	homogentisate 1,2-dioxygenase	1.13.11.5	ko00350 Tyrosine metabolism ko01100 Metabolic pathways	Homogentisate 1,2-dioxygenase	Q	Secondary metabolites biosynthesis, transport and catabolism ;
