# Supplementary material for: Metalloproteins and apolipoprotein C: candidate plasma biomarkers of T2DM screened by comparative proteomics and lipidomics in ZDF rats
Source: Nutr Metab (Lond). 2020 Aug 12;17:66. doi: 10.1186/s12986-020-00488-2 (PMC7425165; doi:10.1186/s12986-020-00488-2)
Supplement: Supplementary file 3 — Additional file 3 Differentially expressed lipids (DEL). We considered VIP of the PLS-DA model > 1.0, FC > 2.0 and P of T-test < 0.05 as DELs. FC: Fold changes of the mean quantitation (n = 6) of the ZDF group to their basic diet-fed littermate wild-type group; ROC: Subject operating characteristic curve area; VIP: variable importance in the projection of the first principal component of the PLS-DA model. [file 12986_2020_488_MOESM3_ESM.xlsx]

## Sheet: DELs in the positive ion mode
ID	Name-des	Formula	m/z	RT [min]	FC	P-value	ROC	VIP	Up/Down
Com_100_pos	TG(18:2(9Z,12Z)/16:0/18:3(9Z,12Z,15Z))[iso6]	C55H96O6	853.727	15.6263	8.13891	0.000728153	1	2.02992	up
Com_103_pos	TG(17:0/18:2(9Z,12Z)/19:1(9Z))[iso6]	C57H104O6	907.771	16.1665	9.39409	0.00057681	1	2.12487	up
Com_108_pos	PC(16:1(9Z)/22:6(4Z,7Z,10Z,13Z,16Z,19Z))	C46H78NO8P	804.553	11.4133	5.80489	5.57948e-07	1	1.53339	up
Com_117_pos	PC(14:0/20:4(5Z,8Z,11Z,14Z))	C42H76NO8P	754.537	11.3532	3.99952	2.51106e-08	1	1.20063	up
Com_120_pos	PC(16:0/16:1(9Z))	C40H78NO8P	754.535	11.8661	3.76333	4.40175e-06	1	1.15997	up
Com_121_pos	PC(16:1(9Z)/20:4(5Z,8Z,11Z,14Z))	C44H78NO8P	802.535	11.4737	3.80972	6.237e-06	1	1.172	up
Com_131_pos	2-Docosahexaenoyl-1-palmitoyl-sn-glycero-3-phosphoethanolamine	C43H74NO8P	764.522	11.8512	10.4143	5.83035e-09	1	2.01703	up
Com_138_pos	PI(18:0/22:6(4Z,7Z,10Z,13Z,16Z,19Z))	C49H83O13P	911.562	10.9149	11.2734	5.54948e-07	1	2.12851	up
Com_139_pos	2-Linoleoyl-1-palmitoyl-sn-glycero-3-phosphoethanolamine	C39H74NO8P	716.521	11.9565	9.86245	1.07014e-05	1	2.03555	up
Com_140_pos	Pentadecanoylglycine	C17H33NO3	599.503	11.9265	5.27574	3.26875e-06	1	1.41491	up
Com_150_pos	1,2,4-Nonadecanetriol	C19H40O3	339.289	13.2931	12.69	1.74221e-06	1	2.22883	up
Com_151_pos	Montecristin	C37H66O4	575.503	13.2176	10.2799	4.52631e-06	1	2.05804	up
Com_152_pos	Pregnanetriol	C21H36O3	337.273	13.2931	11.8014	5.11721e-05	1	2.22446	up
Com_153_pos	18-oxo-nonadecanoic acid	C19H36O3	313.273	13.2176	7.73827	3.14216e-06	1	1.79841	up
Com_157_pos	PC(16:0/23:5(8E,11E,14E,17E,20E))	C47H84NO8P	822.601	11.8815	2.97294	0.00421112	1	1.07693	up
Com_158_pos	1-(14-methyl-pentadecanoyl)-2-(8-[3]-ladderane-octanyl)-sn-glycerol	C39H70O4	625.519	13.2629	11.467	0.000190873	1	2.24651	up
Com_159_pos	DG(16:0/18:2(9Z,12Z)/0:0)	C37H68O5	615.495	13.2176	7.37699	0.000123066	1	1.81777	up
Com_160_pos	SM(d18:2/22:1)	C45H87N2O6P	805.62	11.8815	10.7564	0.00105745	1	2.32035	up
Com_161_pos	1-Hexadecanoyl-2-(5Z,8Z,11Z,14Z-eicosatetraenoyl)-sn-glycero-3-phosphoethanolamine	C41H74NO8P	740.522	11.8965	8.19744	6.6553e-05	1	1.90117	up
Com_165_pos	13S-HODE-(d4)	C18H28D4O3	601.518	13.3081	13.9863	5.28469e-06	1	2.33123	up
Com_166_pos	1-(14-methyl-pentadecanoyl)-2-(8-[3]-ladderane-octanyl)-sn-glycerol	C39H70O4	603.535	12.4961	10.5794	0.000511793	1	2.24397	up
Com_167_pos	PC(18:1(11Z)/22:6(4Z,7Z,10Z,13Z,16Z,19Z))	C48H82NO8P	854.567	11.8661	6.06975	0.000952539	1	1.68302	up
Com_169_pos	1alpha,25-difluorovitamin D3 / 1alpha,25-difluorocholecalciferol	C27H42F2O	841.65	13.4448	6.74705	8.51742e-06	1	1.64922	up
Com_16_pos	TG(16:0/18:1(9Z)/18:2(9Z,12Z))[iso6]	C55H100O6	879.74	15.9566	3.74957	0.000395124	1	1.20688	up
Com_170_pos	Artemoin A	C35H66O4	551.503	13.4599	13.7052	0.000629775	1	2.57599	up
Com_172_pos	PC(15:0/22:1(13Z))	C45H88NO8P	802.631	13.4902	3.73131	3.49295e-05	1	1.14203	up
Com_175_pos	DG(14:0/18:0/0:0)	C35H68O5	591.495	13.4448	8.56873	0.00221449	1	2.24148	up
Com_179_pos	Ricinoleic acid methyl ester	C19H36O3	313.273	13.5512	21.7041	6.64677e-05	1	2.82579	up
Com_17_pos	Monoolein	C21H40O4	379.281	8.28883	16.0824	2.3125e-08	1	2.4055	up
Com_180_pos	Cohibin C	C37H68O4	577.518	13.5664	22.9997	0.000110037	1	2.87823	up
Com_181_pos	1-Palmitoyl-2-oleoyl-sn-glycerol	C37H70O5	617.511	13.5812	84.6995	3.45481e-05	1	4.15557	up
Com_183_pos	1,2,4-Nonadecanetriol	C19H40O3	339.289	13.6266	35.1933	6.88994e-07	1	3.12909	up
Com_187_pos	PC(20:3(5Z,8Z,11Z)/22:6(4Z,7Z,10Z,13Z,16Z,19Z))	C50H82NO8P	856.585	11.8512	12.5967	3.06395e-07	1	2.18936	up
Com_192_pos	1-(9Z-Octadecenoyl)-2-tetradecanoyl-sn-glycero-3-phosphocholine	C40H78NO8P	732.553	11.8661	5.18428	2.84769e-09	1	1.42249	up
Com_202_pos	PC(o-16:0/20:4(8Z,11Z,14Z,17Z))	C44H82NO7P	790.572	11.8512	13.3365	2.72726e-05	1	2.34907	up
Com_203_pos	PS(O-20:0/16:0)	C42H84NO9P	816.55	11.8512	4.14536	0.000242077	1	1.2943	up
Com_205_pos	PA(17:1(9Z)/18:0)	C38H73O8P	689.511	13.1878	37.4788	5.79617e-05	1	3.39642	up
Com_20_pos	DG(18:0/18:3(6Z,9Z,12Z)/0:0)	C39H70O5	641.511	13.3081	15.7611	0.000118397	1	2.5273	up
Com_210_pos	PC(20:1(11Z)/20:3(5Z,8Z,11Z))	C48H88NO8P	860.615	12.4353	8.45712	8.71747e-05	1	1.93249	up
Com_218_pos	DG(O-16:0/18:1(9Z))	C37H72O4	603.534	13.6417	40.1283	6.51463e-05	1	3.38239	up
Com_221_pos	DG(17:0/18:1(9Z)/0:0)[iso2]	C38H72O5	647.503	12.8568	13.2269	0.000116249	1	2.35707	up
Com_224_pos	PA(13:0/22:2(13Z,16Z))	C38H71O8P	687.496	12.8716	7.18199	0.0003638	1	1.8276	up
Com_229_pos	1-Stearoyl-2-oleoyl-sn-glycero-3-phosphoethanolamine	C41H80NO8P	768.556	12.4961	4.48183	4.58099e-08	1	1.3012	up
Com_22_pos	TG(18:2(9Z,12Z)/16:0/22:6(4Z,7Z,10Z,13Z,16Z,19Z))[iso6]	C59H98O6	903.741	15.7016	3.31408	0.000346705	1	1.08188	up
Com_232_pos	1,2-Di-(9Z-octadecenoyl)-sn-glycero-3-phosphoethanolamine	C41H78NO8P	744.554	12.5115	5.14456	3.10964e-08	1	1.41523	up
Com_234_pos	DG(18:2(9Z,12Z)/20:5(5Z,8Z,11Z,14Z,17Z)/0:0)	C41H66O5	639.498	12.5718	3.28425	0.0173916	1	1.24143	up
Com_236_pos	Pregnanetriol	C21H36O3	337.273	12.5718	6.25419	0.000550912	1	1.70883	up
Com_241_pos	PC(15:0/18:0)	C41H82NO8P	748.584	12.6018	4.2236	0.000146773	1	1.30884	up
Com_245_pos	DG(15:0/20:5(5Z,8Z,11Z,14Z,17Z)/0:0)	C38H64O5	601.485	12.4506	0.215806	0.00113037	1	1.45965	down
Com_248_pos	3,6,9-Heptacosatriene	C27H50	397.382	12.3901	3.17245	4.69048e-05	1	1.02057	up
Com_259_pos	N-Palmitoylglycine	C18H35NO3	627.534	12.4961	6.49216	6.28115e-07	1	1.63627	up
Com_265_pos	DG(18:4(6Z,9Z,12Z,15Z)/20:0/0:0)	C41H72O5	667.529	13.1724	49.0422	3.96275e-05	1	3.51298	up
Com_266_pos	PE(16:0/22:5(7Z,10Z,13Z,16Z,19Z))	C43H76NO8P	766.538	12.0165	9.99248	2.77123e-05	1	2.05784	up
Com_271_pos	PC(19:1(9Z)/22:6(4Z,7Z,10Z,13Z,16Z,19Z))	C49H84NO8P	846.6	12.3751	24.635	0.000426638	1	3.15585	up
Com_275_pos	PC(18:0/20:3(5Z,8Z,11Z))	C46H86NO8P	812.616	12.9469	7.73558	1.02869e-09	1	1.76325	up
Com_281_pos	Cohibin C	C37H68O4	599.503	12.9619	3.72682	0.00017161	1	1.18056	up
Com_284_pos	PE(19:1(9Z)/22:2(13Z,16Z))	C46H86NO8P	850.575	12.9769	12.2347	0.00031299	1	2.34542	up
Com_288_pos	PC(20:0/22:6(4Z,7Z,10Z,13Z,16Z,19Z))	C50H88NO8P	862.632	13.0069	9.98492	0.000145757	1	2.14383	up
Com_290_pos	DG(18:4(6Z,9Z,12Z,15Z)/20:1(11Z)/0:0)	C41H70O5	665.514	12.8418	7.35488	6.7212e-05	1	1.79121	up
Com_291_pos	1,2,4-Nonadecanetriol	C19H40O3	339.29	14.0067	16.6082	0.000281091	1	2.70683	up
Com_292_pos	20-oxo-heneicosanoic acid	C21H40O3	341.303	13.6721	13.8392	1.5857e-07	1	2.29608	up
Com_293_pos	2-Hydroxy-p-mentha-1,8-dien-6-one	C10H14O2	189.091	16.2114	0.278917	0.00192413	0.944444	1.09997	down
Com_298_pos	TG(17:0/17:1(10Z)/17:0) (d5)	C54H97D5O6	852.802	16.2561	7.10826	0.00083992	1	1.87913	up
Com_301_pos	Linoleoyl ethanolamide	C20H37NO2	647.574	16.2711	0.202654	4.39496e-05	1	1.37469	down
Com_306_pos	DG(16:0e/18:0/0:0)	C37H74O4	605.549	16.3013	10.7066	7.51416e-05	1	2.13897	up
Com_308_pos	5alpha-Cholestane	C27H48	395.367	16.3013	6.9907	0.000641233	1	1.86584	up
Com_309_pos	Dehydrophytosphingosine	C18H37NO3	631.566	16.3166	15.6005	0.000299159	1	2.58066	up
Com_31_pos	DG(18:1(11Z)/22:5(7Z,10Z,13Z,16Z,19Z)/0:0)	C43H72O5	669.544	13.3381	42.2998	0.00197673	1	4.31972	up
Com_320_pos	Polyoxyethylene dioleate	C38H70O4	591.534	16.2114	23.8925	4.00241e-06	1	2.80805	up
Com_323_pos	1-Tetradecene	C14H28	219.21	16.0463	0.309475	1.14781e-05	1	1.03012	down
Com_324_pos	Ala-Gln-Lys	C14H27N5O5	368.195	16.0463	0.29052	3.32168e-09	1	1.07006	down
Com_325_pos	18-nonadecynoic acid	C19H34O2	589.518	16.0463	32.5765	8.42355e-05	1	3.21118	up
Com_329_pos	Axerophthene	C20H30	271.242	16.0463	0.311127	7.27062e-05	1	1.03499	down
Com_330_pos	1-Acetyl-2-methylcyclopentene	C14H24	215.179	16.0463	0.176494	0.000723084	1	1.6451	down
Com_331_pos	(Z)-1,3-Octadiene	C8H12	217.195	16.0463	0.110859	0.000633349	1	2.10856	down
Com_334_pos	beta-Calacorene	C15H20	201.163	16.0618	0.251105	0.00328217	1	1.44128	down
Com_335_pos	Artemoin A	C35H66O4	551.502	16.0768	8.07587	0.000472242	1	1.97219	up
Com_339_pos	Cohibin C	C37H68O4	577.518	16.1218	12.558	5.26989e-05	1	2.27849	up
Com_340_pos	zymosteryl oleate	C45H76O2	671.573	16.1218	0.0712753	8.16362e-10	1	2.28979	down
Com_341_pos	DG(O-16:0/18:1(9Z))	C37H72O4	603.533	16.1366	8.26642	4.52396e-05	1	1.88208	up
Com_342_pos	26,27-dinor-cholest-5-en-23-yn-3beta-ol	C25H38O	709.589	16.1366	0.114968	3.4856e-06	1	1.9099	down
Com_344_pos	1,2,4-Nonadecanetriol	C19H40O3	339.29	16.1516	23.3193	0.00142441	1	3.50244	up
Com_349_pos	18-Octadecanolide	C18H34O2	565.518	16.1815	6.63722	0.00139213	1	1.81731	up
Com_36_pos	TG(18:2(9Z,12Z)/18:0/22:6(4Z,7Z,10Z,13Z,16Z,19Z))[iso6]	C61H102O6	931.771	15.9266	9.65584	0.00281308	1	2.38238	up
Com_37_pos	TG(16:0/16:1(9Z)/18:1(9Z))[iso6]	C53H98O6	853.724	15.9118	6.44118	0.00252806	1	1.92348	up
Com_382_pos	1,6Z,9Z-Heptadecatriene	C17H30	257.226	16.0463	0.296767	2.17617e-10	1	1.05151	down
Com_38_pos	1-Linoleoylglycerol	C21H38O4	377.266	7.43187	6.78511	6.22605e-05	1	1.7201	up
Com_39_pos	Protogonyautoxin 3	C10H17N7O12S2	530.018	1.3215	0.339521	0.00325249	1	1.0287	down
Com_415_pos	N-Palmitoylglycine	C18H35NO3	627.533	16.0313	7.68952	0.000259514	1	1.87233	up
Com_419_pos	3Z,6Z,9Z-Pentacosatriene	C25H46	369.351	14.931	0.275003	0.000509477	1	1.18107	down
Com_426_pos	3Z,6Z,9Z-Pentacosatriene	C25H46	369.351	15.142	0.310112	3.41287e-06	1	1.00475	down
Com_428_pos	SM(d18:1/24:0)	C47H96N2O6P+	816.706	15.2783	8.90837	0.000738636	1	2.09108	up
Com_430_pos	SM(d18:1/26:0)	C49H100N2O6P+	866.723	15.339	17.2626	7.33306e-05	1	2.59591	up
Com_437_pos	TG(16:0/20:4(5Z,8Z,11Z,14Z)/20:5(5Z,8Z,11Z,14Z,17Z))	C59H96O6	923.709	15.4903	5.50421	0.000150856	1	1.54515	up
Com_438_pos	TG(16:1(9Z)/18:2(9Z,12Z)/22:6(4Z,7Z,10Z,13Z,16Z,19Z))[iso6]	C59H96O6	901.727	15.4903	4.66483	0.00030898	1	1.40661	up
Com_43_pos	DG(18:0/18:4(6Z,9Z,12Z,15Z)/0:0)	C39H68O5	617.513	12.9619	3.46232	0.000513126	1	1.13408	up
Com_440_pos	bacteriohopane-32,33,34,35-tetrol	C35H62O4	547.471	15.5206	16.4344	6.55714e-05	1	2.55225	up
Com_441_pos	SM(d18:1/26:0)	C49H100N2O6P+	844.738	15.5357	13.2383	0.000371208	1	2.45548	up
Com_447_pos	N-palmitoyl histidine	C22H39N3O3	787.604	13.6721	9.13528	0.000475782	0.972222	1.87329	up
Com_448_pos	Pregnanetriol	C21H36O3	337.273	13.7026	14.4302	0.000130919	1	2.57545	up
Com_452_pos	PC(14:0/24:1(15Z))	C46H90NO8P	816.647	13.7786	3.51581	0.000701562	1	1.15557	up
Com_461_pos	20-oxo-heneicosanoic acid	C21H40O3	341.304	13.9914	19.1234	3.53812e-05	1	2.71257	up
Com_465_pos	1,2-Dieicosenoyl-sn-glycero-3-phosphocholine	C48H92NO8P	842.664	14.0067	6.41331	1.93033e-05	1	1.6243	up
Com_467_pos	Cer(t18:0/24:0)	C42H85NO4	668.655	14.0519	5.17216	0.000322143	1	1.42234	up
Com_46_pos	CE(20:4(5Z,8Z,11Z,14Z)	C47H76O2	695.573	16.0463	0.223189	3.50892e-11	1	1.29482	down
Com_478_pos	TG(16:0/18:1(9Z)/20:4(5Z,8Z,11Z,14Z))[iso6]	C57H100O6	881.757	15.8366	4.2927	0.000936338	1	1.36319	up
Com_479_pos	16-octadecynoic acid	C18H32O2	561.487	15.8366	6.70348	0.00369246	1	2.02499	up
Com_480_pos	C25:4 Highly branched isoprenoid B	C25H44	367.335	15.8516	0.0908921	1.35208e-09	1	2.07793	down
Com_481_pos	Petroselinic acid	C18H33O2-	563.502	15.8516	14.6557	0.00100459	1	2.67857	up
Com_484_pos	TG(18:1(9Z)/16:0/22:6(4Z,7Z,10Z,13Z,16Z,19Z))[iso6]	C59H100O6	927.74	15.882	6.45975	0.000343124	1	1.71615	up
Com_485_pos	Cohibin A	C35H64O4	549.487	15.8968	26.0981	0.000194664	1	3.14538	up
Com_486_pos	DG(17:0/18:0/0:0)[iso2]	C38H74O5	649.517	15.8968	4.86917	3.13971e-05	1	1.40777	up
Com_487_pos	Methyl linoleate	C19H34O2	589.517	15.8968	5.1776	0.00263789	1	1.64231	up
Com_488_pos	Artemoin A	C35H66O4	551.502	15.9118	3.06691	0.00329736	1	1.09941	up
Com_490_pos	1-(14-methyl-pentadecanoyl)-2-(8-[3]-ladderane-octanyl)-sn-glycerol	C39H70O4	625.518	15.9266	4.30066	3.64555e-05	1	1.29156	up
Com_492_pos	N-Nitrosonornicotine	C9H11N3O	355.19	15.9266	0.20961	2.4872e-05	1	1.38259	down
Com_493_pos	Montecristin	C37H66O4	575.503	15.9416	5.01229	0.000257761	1	1.46837	up
Com_494_pos	TG(17:0/17:1(10Z)/17:0) (d5)	C54H97D5O6	874.784	15.9566	5.30087	0.000184014	1	1.51317	up
Com_495_pos	Cohibin C	C37H68O4	577.518	15.9566	5.50019	9.59505e-05	1	1.52865	up
Com_496_pos	6-[3]-ladderane-1-hexanol	C18H30O	263.237	15.9566	4.86216	0.00130021	1	1.51309	up
Com_497_pos	TG(16:0/20:2(11Z,14Z)/20:4(5Z,8Z,11Z,14Z))[iso6]	C59H102O6	929.755	15.9566	3.40614	0.000381202	1	1.12111	up
Com_499_pos	1,2,4-Nonadecanetriol	C19H40O3	339.289	15.9715	8.59425	0.000197258	1	1.98384	up
Com_49_pos	TG(15:0/18:1(9Z)/19:1(9Z))[iso6]	C55H102O6	881.756	16.1218	10.4713	0.000116994	1	2.1457	up
Com_502_pos	Petroselinic acid	C18H33O2-	563.502	16.0014	21.5612	5.67142e-06	1	2.71941	up
Com_503_pos	TG(16:0/20:3(5Z,8Z,11Z)/18:1(11Z))	C57H102O6	883.773	16.0164	8.79237	0.00239383	1	2.23024	up
Com_504_pos	TG(16:0/18:0/16:0) (d5)	C53H97D5O6	862.785	16.0313	15.8766	0.00181501	1	2.93534	up
Com_510_pos	Artemoin C	C35H66O4	573.487	15.5656	10.8748	0.000168789	1	2.21092	up
Com_516_pos	Vitamin A2	C20H28O	285.221	15.6113	6.52252	0.000843121	1	1.80085	up
Com_517_pos	Montecristin	C37H66O4	597.487	15.6263	4.72189	0.00094552	1	1.46516	up
Com_518_pos	1-(6-[5]-ladderane-hexanoyl)-2-(8-[3]-ladderane-octanyl)-sn-glycerol	C41H64O4	621.487	15.6263	5.40208	0.000216547	1	1.54554	up
Com_519_pos	Mangiferic acid	C18H32O2	561.487	15.6566	6.28901	0.0018217	1	1.83086	up
Com_520_pos	Ethyl trans-p-methoxycinnamate	C12H14O3	207.101	15.6566	0.244883	0.00274596	1	1.35542	down
Com_521_pos	(卤)-Leptophos	C13H10BrCl2O2PS	820.738	15.6716	19.2774	0.000482133	1	2.90218	up
Com_522_pos	Bisdiphosphoinositol tetrakisphosphate	C6H20O30P8	858.753	15.6716	5.06669	0.00130919	1	1.56522	up
Com_524_pos	Diepomuricanin A	C35H62O4	547.471	15.6868	17.6485	0.00107008	1	2.76827	up
Com_525_pos	Erythrinasinate A	C38H66O4	587.501	15.6868	12.6011	0.00250396	1	2.59727	up
Com_526_pos	DG(17:0/18:1(9Z)/0:0)[iso2]	C38H72O5	647.502	15.7016	4.0736	0.000388495	1	1.28291	up
Com_527_pos	Desogestrel	C22H30O	311.237	15.7016	12.588	0.000487328	1	2.43068	up
Com_529_pos	Cohibin A	C35H64O4	549.487	15.7168	21.0917	0.000344121	1	2.98404	up
Com_530_pos	Artemoin C	C35H66O4	573.487	15.747	10.4339	0.000136066	1	2.15935	up
Com_532_pos	Montecristin	C37H66O4	575.502	15.7766	3.51556	0.000452152	1	1.14643	up
Com_534_pos	9-hexadecen-1-ol	C16H32O	263.237	15.792	4.01941	1.89732e-06	1	1.21337	up
Com_536_pos	2,4-Heptadecanedione	C17H32O2	537.487	15.8068	3.23565	0.0192271	0.861111	1.1765	up
Com_538_pos	Margaroylglycine	C19H37NO3	655.565	11.1264	5.43177	1.58674e-05	1	1.50037	up
Com_551_pos	Risedronate	C7H11NO7P2	284.009	1.3215	0.269783	0.00261453	1	1.26097	down
Com_641_pos	Xanthylic acid	C10H13N4O9P	387.03	1.48783	0.274638	2.92236e-05	1	1.11828	down
Com_652_pos	Carisoprodol	C12H24N2O4	283.163	1.29117	0.258055	2.06112e-05	1	1.18023	down
Com_68_pos	LysoPC(20:3(5Z,8Z,11Z))	C28H52NO7P	568.337	6.24143	5.67671	2.1076e-08	1	1.50204	up
Com_693_pos	Pelargonidin 3-(6''-p-coumaryl-2'''-sinapylsambubioside)-5-glucoside	C52H55O25+	1102.3	1.11052	8.1871	0.000246401	1	1.97589	up
Com_722_pos	Isobutyryl-L-carnitine	C11H21NO4	232.154	1.27617	4.06826	0.00158407	1	1.34065	up
Com_72_pos	DG(18:4(6Z,9Z,12Z,15Z)/20:1(11Z)/0:0)	C41H70O5	643.528	13.2779	10.9631	4.02338e-05	1	2.14469	up
Com_733_pos	(Z)-alpha-Bergamotenoic acid	C15H22O2	257.147	1.29117	0.272564	1.3197e-05	1	1.11782	down
Com_792_pos	13S-HODE-(d4)	C18H28D4O3	601.518	10.2974	4.93481	4.71778e-06	1	1.38076	up
Com_7_pos	1-Stearoyl-2-linoleoyl-sn-glycerol	C39H72O5	643.526	13.6417	98.6448	1.97134e-05	1	4.16614	up
Com_814_pos	1,2,4-Nonadecanetriol	C19H40O3	339.289	8.28883	18.2441	0.000248799	1	2.80654	up
Com_828_pos	PI(18:4(6Z,9Z,12Z,15Z)/22:2(13Z,16Z))	C49H83O13P	933.545	10.6434	6.88759	1.07098e-05	1	1.70419	up
Com_830_pos	PC(20:4(5Z,8Z,11Z,14Z)/20:5(5Z,8Z,11Z,14Z,17Z))	C48H78NO8P	828.554	11.2169	8.29536	0.000254711	1	1.94679	up
Com_840_pos	PS(18:1(9Z)/20:4(5Z,8Z,11Z,14Z))	C44H76NO10P	810.533	11.519	0.2957	0.00332418	0.972222	1.17502	down
Com_847_pos	1-Hexadecanoyl-2-octadecadienoyl-sn-glycero-3-phosphocholine	C42H80NO8P	780.553	11.6548	4.64409	1.46666e-08	1	1.33072	up
Com_849_pos	PC(16:0/20:5(5Z,8Z,11Z,14Z,17Z))	C44H78NO8P	802.535	11.6698	5.63428	3.68065e-05	1	1.53764	up
Com_855_pos	1-(8-[3]-ladderane-octanoyl-2-(8-[3]-ladderane-octanyl)-sn-glycerol	C43H70O4	651.534	10.6434	4.99701	5.98058e-06	1	1.41924	up
Com_867_pos	Pro-Trp	C16H19N3O3	603.291	10.7189	3.0476	0.0160963	0.944444	1.14198	up
Com_868_pos	20-HETE-d6	C20H26D6O3	653.55	10.7939	10.7216	6.66784e-06	1	2.1131	up
Com_869_pos	SM(d18:1/14:0)	C37H75N2O6P	675.543	10.8089	4.43665	5.54643e-07	1	1.28895	up
Com_86_pos	TG(20:4(5Z,8Z,11Z,14Z)/16:0/18:3(9Z,12Z,15Z))[iso6]	C57H96O6	877.726	15.6113	5.96137	0.000759654	1	1.69201	up
Com_871_pos	SM(d18:1/14:0)	C37H75N2O6P	697.524	10.8542	4.5323	0.000177785	1	1.37504	up
Com_880_pos	DG(16:0e/18:0/0:0)	C37H74O4	605.551	11.0814	4.98152	0.000272603	1	1.46485	up
Com_885_pos	6-[3]-ladderane-1-hexanol	C18H30O	263.237	7.43187	7.75535	0.00223909	1	2.0695	up
Com_907_pos	LysoPC(16:1(9Z))	C24H48NO7P	516.305	4.8235	3.2928	0.000393613	1	1.08312	up
Com_931_pos	Nylidrin	C19H25NO2	300.199	2.40112	0.260189	0.000116826	1	1.1434	down
Com_953_pos	4-Methyl-1-phenyl-2-pentanone	C12H16O	353.245	6.60075	4.81752	2.58778e-06	1	1.3778	up
Com_954_pos	Arachidonoyl ethanolamide	C22H37NO2	348.29	6.61558	4.99352	1.74707e-06	1	1.39788	up
Com_960_pos	Linoleoyl ethanolamide	C20H37NO2	324.289	6.9004	4.79466	1.0219e-05	1	1.38344	up
Com_961_pos	cis-4,7,10,13,16,19-Docosahexaenoic acid	C22H32O2	329.245	6.9004	9.9544	2.91781e-06	1	2.02351	up
Com_970_pos	3alpha,7alpha,12alpha-trihydroxy-27-carboxymethyl-5beta-cholestan-26-oic acid	C29H48O7	1017.69	6.34593	4.98087	3.62301e-05	1	1.39346	up
Com_977_pos	Oleoylcarnitine	C25H47NO4	448.341	5.4463	0.28135	0.000115836	1	1.10666	down
Com_984_pos	LysoPE(0:0/22:6(4Z,7Z,10Z,13Z,16Z,19Z))	C27H44NO7P	526.292	5.62747	4.60474	1.57721e-06	1	1.33676	up
Com_991_pos	LysoPC(20:3(5Z,8Z,11Z))	C28H52NO7P	546.354	5.97145	6.31777	9.94536e-08	1	1.59795	up
Com_997_pos	Linalyl anthranilate	C17H23NO2	547.358	6.24143	6.29774	1.00575e-08	1	1.58879	up

## Sheet: DELs in the negative ion mode
ID	Name-des	Formula	m/z	RT [min]	FC	P-value	ROC	VIP	Up/Down
Com_1000_neg	Diethylhexyl adipate	C22H42O4	415.307	8.29873	41.4675	3.25391e-06	1	4.8361	up
Com_1003_neg	Pentadecylbenzene	C21H36	333.28	8.19373	4.03668	7.28746e-05	1	1.79722	up
Com_1008_neg	(24R)-25-fluoro-1alpha,24-dihydroxyvitamin D3 / (24R)-25-fluoro-1alpha,24-dihydroxycholecalciferol	C27H43FO3	479.32	7.98175	2.62155	9.67124e-05	1	1.21906	up
Com_1009_neg	(2xi,20beta)-2,20-Dihydroxy-3-oxo-12-ursen-28-oic acid	C30H46O5	467.32	7.93608	3.23284	4.01649e-05	1	1.46171	up
Com_1010_neg	Tetracosapentaenoic acid (24:5n-6)	C24H38O2	357.28	7.92092	4.8934	0.000149487	1	2.08013	up
Com_1012_neg	ZK 168281	C32H46O5	491.32	7.80008	3.28905	0.00247897	1	1.65209	up
Com_1016_neg	(24R)-25-fluoro-1alpha,24-dihydroxy-24-methylvitamin D3 / (24R)-25-fluoro-1alpha,24-dihydroxy-24-methylcholecalciferol	C28H45FO3	493.336	8.31373	2.96071	0.000520501	1	1.42509	up
Com_1037_neg	4,8,12,15,19,21-tetracosahexaenoic acid	C24H36O2	355.265	7.24795	9.82041	4.2603e-06	1	2.92355	up
Com_1041_neg	Octadecyl fumarate	C22H40O4	413.291	7.4251	11.3066	0.000488487	1	3.3596	up
Com_1047_neg	Chatenaytrienin 3	C37H64O2	585.488	7.3371	2.41865	0.00100792	0.972222	1.1104	up
Com_104_neg	Cer(d18:1/17:0)	C35H69NO3	596.527	12.3925	3.3091	1.14146e-06	1	1.48832	up
Com_1080_neg	R-1 Methanandamide phosphate	C23H40NO5P	881.521	10.0403	2.31877	2.44963e-05	1	1.05576	up
Com_108_neg	PC(17:0/20:3(8Z,11Z,14Z))	C45H84NO8P	796.588	12.9688	6.24097	2.54457e-09	1	2.28413	up
Com_109_neg	Galabiosylceramide (d18:1/18:0)	C48H91NO13	870.626	12.9688	5.70617	1.60424e-08	1	2.16903	up
Com_110_neg	PA(19:0/22:6(4Z,7Z,10Z,13Z,16Z,19Z))	C44H75O8P	807.519	12.9538	8.63573	2.04877e-05	1	2.81795	up
Com_111_neg	(3Z,6Z)-3,6-Nonadien-1-ol	C9H16O	279.234	12.9538	5.37989	7.07286e-05	1	2.17324	up
Com_1146_neg	LysoPC(22:6(4Z,7Z,10Z,13Z,16Z,19Z))	C30H50NO7P	612.332	5.5067	2.19446	0.000707142	1	1.02101	up
Com_1147_neg	4-(Dimethylamino)azobenzene N-oxide	C14H15N3O	481.236	5.5067	2.84095	2.39705e-06	1	1.31489	up
Com_1148_neg	1-Stearoylglycerophosphoinositol	C27H53O12P	599.321	5.5067	2.85382	0.00340712	1	1.42479	up
Com_114_neg	DG(19:1(9Z)/20:5(5Z,8Z,11Z,14Z,17Z)/0:0)[iso2]	C42H70O5	699.52	12.9238	4.38228	0.000366609	1	1.96877	up
Com_1157_neg	PE(18:2(9Z,12Z)/P-18:0)	C41H78NO7P	772.553	5.70418	2.78115	0.0022194	0.972222	1.41645	up
Com_115_neg	DG(17:1(9Z)/20:3(8Z,11Z,14Z)/0:0)[iso2]	C40H70O5	675.523	12.9688	9.3509	3.91837e-05	1	2.90958	up
Com_1161_neg	Palmitelaidic acid	C16H30O2	253.218	5.70418	2.11338	0.00244499	0.944444	1.01288	up
Com_1163_neg	N-desmethylmirtazapine	C16H17N3	501.282	5.47653	3.14956	0.000178438	1	1.48177	up
Com_1168_neg	PS(16:0/22:2(13Z,16Z))	C44H82NO10P	796.554	5.65885	4.1216	0.00981878	0.916667	2.78773	up
Com_1169_neg	LysoPE(0:0/22:6(4Z,7Z,10Z,13Z,16Z,19Z))	C27H44NO7P	524.279	5.64385	4.04556	1.53426e-05	1	1.78477	up
Com_1176_neg	PC(15:1(9Z)/0:0)	C23H46NO7P	478.294	5.16005	2.65434	7.26952e-05	1	1.22781	up
Com_1178_neg	Pentasine	C30H49N6O10+	634.336	5.12955	6.842	0.00024948	1	2.57728	up
Com_1181_neg	Gymnodimine	C32H45NO4	552.332	4.81707	2.46088	0.000282272	1	1.17267	up
Com_1187_neg	Pinacidil	C13H19N5	489.326	4.57005	0.19161	1.39443e-05	1	2.11436	down
Com_1191_neg	PS(P-18:0/0:0)	C24H48NO8P	554.311	5.16005	5.14815	2.79878e-05	1	2.09434	up
Com_1192_neg	repaglinide aromatic amine	C22H28N2O4	429.203	5.16005	5.84509	0.000131763	1	2.32201	up
Com_1193_neg	3-Phenylpropyl propanoate	C12H16O2	383.22	5.19055	3.3812	0.00143575	0.972222	1.55745	up
Com_1194_neg	5a-Androstan-3b-ol	C19H32O	257.228	5.19055	3.60127	0.00027752	1	1.64956	up
Com_1206_neg	Gypsogenin 3-O-b-D-glucuronide	C36H54O10	627.352	5.26553	2.38523	1.60934e-05	1	1.10119	up
Com_1229_neg	PS(12:0/12:0)	C30H58NO10P	604.364	6.23167	5.1112	1.39721e-07	1	2.03826	up
Com_1234_neg	cis-5,8,11-Eicosatrienoic acid	C20H34O2	305.249	6.91913	3.37644	3.58686e-07	1	1.51226	up
Com_1245_neg	Docosapentaenoic acid (22n-6)	C22H34O2	329.249	6.63513	3.8655	1.40464e-05	1	1.71881	up
Com_1249_neg	PS(12:0/12:0)	C30H58NO10P	604.364	6.55982	5.2143	1.06888e-05	1	2.08954	up
Com_1254_neg	2-mercapto-octadecanoic acid	C18H36O2S	315.233	5.96233	3.37975	9.88414e-06	1	1.49897	up
Com_1255_neg	PS(12:0/12:0)	C30H58NO10P	604.363	5.96233	6.28057	1.19168e-05	1	2.35402	up
Com_1258_neg	1,2-dihydrostilbene	C14H14	363.209	5.83952	2.48023	0.000149684	1	1.14019	up
Com_1259_neg	Bambuterol	C18H29N3O5	412.211	5.83952	2.7284	6.72722e-05	1	1.26737	up
Com_125_neg	DG(18:2n6/0:0/22:6n3)	C44H70O5	723.521	12.8178	7.09199	2.82298e-10	1	2.45227	up
Com_1260_neg	18-fluoro-octadecanoic acid	C18H35FO2	283.243	5.83952	2.43278	1.41348e-06	1	1.1151	up
Com_1262_neg	Debrisoquin	C10H13N3	349.215	5.82452	2.49832	0.0137317	0.888889	1.17361	up
Com_1264_neg	LPA(0:0/16:0)	C19H39O7P	409.236	5.82452	2.39834	1.11133e-06	1	1.0912	up
Com_1265_neg	Docosahexaenoic acid	C22H32O2	327.234	5.82452	2.57558	2.86741e-07	1	1.18429	up
Com_126_neg	PE(MonoMe(13,5)/MonoMe(13,5))	C51H90NO10P	952.63	12.9688	6.42075	1.33676e-06	1	2.29422	up
Com_1270_neg	Colestipol	C11H28ClN5O	326.199	5.82452	3.35855	7.82896e-07	1	1.52576	up
Com_130_neg	PS(22:1(11Z)/22:2(13Z,16Z))	C50H92NO10P	878.631	13.1045	2.23063	0.0146822	0.944444	1.12895	up
Com_134_neg	PS(O-20:0/22:4(7Z,10Z,13Z,16Z))	C48H88NO9P	852.615	13.0895	0.29297	0.000296096	1	1.58855	down
Com_136_neg	Phenol, 4-chloro-2,6-dinitro-	C6H3ClN2O5	198.955	13.0742	0.277604	0.00304816	1	1.80229	down
Com_146_neg	PE(22:0/22:5(4Z,7Z,10Z,13Z,16Z))	C49H88NO8P	894.626	12.8178	2.38707	1.78179e-06	1	1.08059	up
Com_148_neg	PS(P-18:0/20:2(11Z,14Z))	C44H82NO9P	844.566	12.6372	0.412555	2.01139e-05	1	1.12655	down
Com_152_neg	Glycolic acid tetraethoxylate lauryl ether	C22H44O7	839.619	12.603	0.3772	2.36293e-05	1	1.24007	down
Com_153_neg	PS(22:1(11Z)/22:4(7Z,10Z,13Z,16Z))	C50H88NO10P	892.611	12.603	2.6808	5.64209e-07	1	1.24216	up
Com_155_neg	3a,7a,12a-Trihydroxy-5b-cholestan-26-al	C27H46O4	867.663	12.6372	0.410708	7.00401e-07	1	1.10972	down
Com_159_neg	PC(15:0/18:1(11Z))	C41H80NO8P	744.556	12.543	5.14868	2.75723e-09	1	2.05342	up
Com_180_neg	Acetone	C3H6O	115.076	12.6825	0.249132	0.006566	1	2.15161	down
Com_187_neg	PE(22:1(13Z)/22:6(4Z,7Z,10Z,13Z,16Z,19Z))	C49H84NO8P	890.596	12.0614	4.22796	2.34253e-07	1	1.81339	up
Com_18_neg	PE(15:0/24:1(15Z))	C44H86NO8P	832.611	13.1798	2.6401	3.79671e-07	1	1.21292	up
Com_194_neg	PI(18:0/22:4(10Z,13Z,16Z,19Z))	C49H87O13P	913.585	11.1266	3.51527	6.58976e-08	1	1.57013	up
Com_196_neg	Latanoprost	C26H40O5	863.569	11.0664	3.38229	4.26763e-06	1	1.52938	up
Com_197_neg	lysoPC(26:1(5Z))	C34H68NO7P	614.457	11.0511	2.59093	0.00162912	1	1.27241	up
Com_19_neg	5-Hydroxy-2,3-dimethyl-1,4-naphthoquinone	C12H10O3	201.058	1.21692	0.396252	0.000524275	1	1.20878	down
Com_210_neg	PE(18:1(11Z)/20:4(5Z,8Z,11Z,14Z))	C43H76NO8P	764.524	11.4751	4.00574	3.85851e-05	1	1.78104	up
Com_211_neg	PS(O-18:0/18:4(6Z,9Z,12Z,15Z))	C42H76NO9P	814.519	11.4449	37.328	0.000684025	1	5.41653	up
Com_212_neg	PC(17:1(9Z)/22:6(4Z,7Z,10Z,13Z,16Z,19Z))	C47H80NO8P	862.564	11.3994	7.84683	7.14178e-06	1	2.6299	up
Com_213_neg	PE(16:0/20:2(11Z,14Z))	C41H78NO8P	788.547	11.3994	2.80316	4.46118e-06	1	1.28371	up
Com_214_neg	2-Linoleoyl-1-palmitoyl-sn-glycero-3-phosphoethanolamine	C39H74NO8P	714.512	11.3691	3.16811	0.000181478	1	1.41955	up
Com_216_neg	PE(P-16:0/20:4(5Z,8Z,10E,14Z)(12OH[S]))	C41H74NO8P	738.511	11.3539	3.92113	0.000628911	1	1.86082	up
Com_220_neg	PE(P-18:0/22:6(4Z,7Z,10Z,12E,16Z,19Z)(14OH))	C45H78NO8P	836.549	11.2631	12.2654	1.9426e-05	1	3.25603	up
Com_224_neg	PS(18:0/20:3(8Z,11Z,14Z))	C44H80NO10P	812.548	11.3539	3.7766	5.29549e-07	1	1.67454	up
Com_225_neg	PE(18:3(9Z,12Z,15Z)/19:0)	C42H78NO8P	800.546	11.5051	6.26502	0.000172195	1	2.44454	up
Com_227_neg	PI(22:6(4Z,7Z,10Z,13Z,16Z,19Z)/0:0)	C31H49O12P	643.287	10.9458	10.3107	0.00031258	1	3.1913	up
Com_228_neg	PC(DiMe(9,3)/DiMe(9,3))	C44H77NO10P+	809.522	10.371	16.3104	0.000481542	1	3.88151	up
Com_231_neg	Ximelagatran	C24H35N5O5	945.515	10.3105	3.22269	0.000622355	1	1.48965	up
Com_233_neg	PI(16:0/20:2(11Z,14Z))	C45H83O13P	861.545	10.2951	24.6077	0.00246363	1	4.8837	up
Com_240_neg	Notoginsenoside A	C54H92O24	1105.58	10.1301	4.11403	0.000712309	1	1.70524	up
Com_245_neg	1-Hexadecanoyl-2-(9Z-octadecenoyl)-sn-glycero-3-phospho-(1'-myo-inositol)	C43H81O13P	835.537	10.5221	2.98267	6.42847e-06	1	1.34967	up
Com_248_neg	Ximelagatran	C24H35N5O5	945.528	10.9311	10.0401	0.00303451	1	3.50125	up
Com_250_neg	PI(19:0/22:6(4Z,7Z,10Z,13Z,16Z,19Z))	C50H85O13P	969.573	10.9008	59.7917	0.000361528	1	6.40011	up
Com_251_neg	PI(18:0/20:3(5Z,8Z,11Z))	C47H85O13P	887.569	10.9008	7.83477	1.11355e-08	1	2.56403	up
Com_261_neg	PI(18:0/22:6(4Z,7Z,10Z,13Z,16Z,19Z))	C49H83O13P	909.553	10.6426	4.40328	3.47709e-05	1	1.90657	up
Com_268_neg	Lys-Ser-Arg	C15H31N7O5	777.471	11.9864	0.233971	0.00423375	1	2.09633	down
Com_271_neg	PE(18:1(11Z)/22:6(4Z,7Z,10Z,13Z,16Z,19Z))	C45H76NO8P	788.527	11.9564	14.8587	0.00168366	1	4.47629	up
Com_272_neg	PS(20:5(5Z,8Z,11Z,14Z,17Z)/22:0)	C48H84NO10P	864.58	11.9564	2.66663	8.81389e-08	1	1.23058	up
Com_273_neg	2-Linoleoyl-1-palmitoyl-sn-glycero-3-phosphoethanolamine	C39H74NO8P	714.51	11.9414	15.5863	5.14899e-08	1	3.45984	up
Com_276_neg	PA(18:1(9Z)/22:6(4Z,7Z,10Z,13Z,16Z,19Z))	C43H71O8P	745.484	11.9264	2.60357	3.13291e-06	1	1.2086	up
Com_278_neg	PI(O-20:0/14:1(9Z))	C43H83O12P	867.558	11.9264	2.23519	1.72384e-05	1	1.01619	up
Com_279_neg	1-Hexadecanoyl-2-(5Z,8Z,11Z,14Z-eicosatetraenoyl)-sn-glycero-3-phosphoethanolamine	C41H74NO8P	738.511	11.9264	16.4572	8.98038e-08	1	3.5411	up
Com_280_neg	PE(20:4(5Z,8Z,11Z,14Z)/16:0)	C41H74NO8P	720.498	11.911	5.80036	0.000367367	1	2.18814	up
Com_284_neg	PE(18:1(11Z)/20:4(5Z,8Z,11Z,14Z))	C43H76NO8P	764.526	12.0162	21.0035	6.41702e-06	1	3.91187	up
Com_287_neg	PS(O-16:0/18:2(9Z,12Z))	C40H76NO9P	726.509	12.1066	0.469628	0.00672097	1	1.05708	down
Com_289_neg	N-(1,1-dimethyl-2-hydroxy-ethyl) arachidonoyl amine	C24H41NO2	749.618	12.1066	0.288568	0.000217538	1	1.62111	down
Com_304_neg	PE(16:0/22:6(4Z,7Z,10Z,13Z,16Z,19Z))	C43H74NO8P	762.511	11.911	32.8296	1.76314e-06	1	4.31625	up
Com_318_neg	PS(18:2(9Z,12Z)/20:0)	C44H82NO10P	814.562	11.5649	2.86306	1.06569e-07	1	1.31361	up
Com_324_neg	PE(18:1(11Z)/22:4(7Z,10Z,13Z,16Z))	C45H80NO8P	838.564	11.6549	5.29518	5.08336e-07	1	2.10307	up
Com_333_neg	N-palmitoyl threonine	C20H39NO4	713.564	11.7601	2.74254	0.000678541	1	1.26279	up
Com_38_neg	PE(20:3(8Z,11Z,14Z)/21:0)	C46H86NO8P	856.612	12.9838	4.10622	4.4256e-08	1	1.77545	up
Com_411_neg	Pimelic acid	C7H12O4	141.053	15.9897	3.41872	0.000447734	1	1.61853	up
Com_414_neg	5-Methyldeoxycytidine	C10H15N3O4	240.099	15.8687	0.300255	0.0341884	0.861111	3.64725	down
Com_421_neg	Sedoheptulosan	C7H12O6	383.127	15.9144	0.377439	7.51207e-05	1	1.24475	down
Com_46_neg	PE(DiMe(11,3)/DiMe(13,5))	C49H86NO10P	878.595	12.2874	2.40828	1.78173e-07	1	1.10171	up
Com_4_neg	S-2-Propenyl 1-propanesulfinothioate	C6H12OS2	163.024	1.21692	0.299212	0.000665534	1	1.61058	down
Com_518_neg	PS(22:0/22:2(13Z,16Z))	C50H94NO10P	898.654	13.422	3.91906	0.00520988	1	2.0139	up
Com_51_neg	PA(16:1(9Z)/0:0)	C19H37O7P	407.22	5.16005	11.0071	0.00174465	1	3.49797	up
Com_523_neg	1-Heptadecanoyl-2-(5Z,8Z,11Z,14Z-eicosatetraenoyl)-sn-glycero-3-phosphocholine	C45H82NO8P	794.573	13.3763	2.71299	2.74776e-07	1	1.24762	up
Com_527_neg	4Z,8Z-Heptadecadiene	C17H32	281.249	13.6478	8.48144	8.24954e-11	1	2.67606	up
Com_528_neg	DG(19:0/0:0/19:0) (d5)	C41H75D5O5	638.611	13.633	5.92411	1.61295e-06	1	2.24423	up
Com_52_neg	PA(20:4(5Z,8Z,11Z,14Z)/17:1(9Z))	C40H69O8P	753.472	12.167	0.149229	0.00159628	1	2.69941	down
Com_547_neg	DG(15:0/20:2(11Z,14Z)/0:0)	C38H70O5	651.522	13.2255	22.3808	9.2038e-05	1	4.17078	up
Com_548_neg	PC(18:1(11Z)/18:4(6Z,9Z,12Z,15Z))	C44H78NO8P	760.528	13.2103	8.16501	0.000766253	1	2.91656	up
Com_549_neg	(-)-Ceriferol 1	C25H40O	711.606	13.2103	0.488641	0.0493486	0.833333	1.5096	down
Com_550_neg	PA(20:3(8Z,11Z,14Z)/19:1(9Z))	C42H75O8P	783.519	13.2103	3.1978	5.63389e-08	1	1.45988	up
Com_557_neg	DG(18:2n6/0:0/22:5n6)	C44H72O5	725.538	13.1798	37.2377	1.36186e-10	1	4.53489	up
Com_558_neg	PG(21:0/22:4(7Z,10Z,13Z,16Z))	C49H89O10P	849.604	13.1798	2.78974	2.17552e-08	1	1.28181	up
Com_560_neg	PC(17:0/18:1(9Z))	C43H84NO8P	772.589	13.1798	3.05377	7.14306e-07	1	1.38645	up
Com_561_neg	PE(20:0/20:1(11Z))	C45H88NO8P	846.627	13.1798	2.80918	1.14029e-06	1	1.28271	up
Com_562_neg	1-(1Z-Octadecenyl)-2-(9Z-octadecenoyl)-sn-glycero-3-phosphoethanolamine	C41H80NO7P	728.563	13.1798	10.027	0.000217076	1	3.1205	up
Com_568_neg	PC(17:0/20:2(11Z,14Z))	C45H86NO8P	798.605	13.346	3.20802	0.00020503	1	1.5081	up
Com_573_neg	Phenol, 4-chloro-2,6-dinitro-	C6H3ClN2O5	198.955	13.2405	0.420025	1.14872e-05	1	1.08202	down
Com_575_neg	N-Oleoylglycine	C20H37NO3	677.542	13.3158	2.97231	1.27832e-08	1	1.36225	up
Com_577_neg	Conjugated linoleic Acid (10E,12Z)	C18H32O2	279.233	13.3008	12.6847	6.4458e-05	1	3.31759	up
Com_578_neg	(Z)-13-Octadecenoic acid	C18H34O2	281.249	13.3008	6.79978	2.93977e-10	1	2.39352	up
Com_583_neg	DGTS(16:0/16:0)	C42H81NO7	756.595	13.6478	3.70061	0.000317814	1	1.72762	up
Com_58_neg	PC(18:3(6Z,9Z,12Z)/22:6(4Z,7Z,10Z,13Z,16Z,19Z))	C48H78NO8P	872.55	12.4377	14.8097	2.99792e-05	1	3.54185	up
Com_60_neg	1-Octadecanoyl-2-(5Z,8Z,11Z,14Z-eicosatetraenoyl)-sn-glycero-3-phosphoethanolamine	C43H78NO8P	766.542	12.498	7.36386	1.23415e-08	1	2.50724	up
Com_61_neg	DG(18:0/20:3(5Z,8Z,11Z)/0:0)	C41H74O5	691.557	12.4828	0.451311	3.60601e-05	1	1.01107	down
Com_622_neg	Cer(d18:1/26:0)	C44H87NO3	676.664	14.6899	2.46582	0.013168	0.888889	1.1178	up
Com_625_neg	Cer(t18:0/24:0)	C42H85NO4	666.642	14.0558	2.2936	7.90888e-05	1	1.02542	up
Com_632_neg	Cer(d18:2/23:0)	C41H79NO3	632.601	13.7991	3.66573	8.51239e-06	1	1.6116	up
Com_638_neg	Cer(t18:0/h24:0)	C42H85NO5	664.63	13.6778	3.63716	0.000132028	1	1.65913	up
Com_641_neg	DG(18:0/0:0/18:2n6)	C40H74O5	679.553	13.6628	8.71548	1.39197e-09	1	2.70196	up
Com_649_neg	LacCer(d18:0/20:0)	C50H97NO13	900.674	14.0105	12.44	3.66061e-05	1	3.26533	up
Com_653_neg	Cer(d18:1/24:1(15Z))	C42H81NO3	692.622	13.9354	3.23151	0.00376593	0.972222	1.52951	up
Com_685_neg	Lamivudine sulfoxide	C8H11N3O4S	489.084	1.4914	0.442208	0.00141602	1	1.04577	down
Com_73_neg	PE(18:0/18:2(9Z,12Z))	C41H78NO8P	742.542	12.528	6.26017	1.22675e-08	1	2.28976	up
Com_746_neg	12R-Hydroxy-5Z,8Z,10E,14Z-eicosatetraenoic acid	C20H32O3	319.228	2.76983	6.23684	0.0485082	0.833333	2.12813	up
Com_747_neg	Ricinoleic acid	C18H34O3	297.244	2.73967	2.46989	0.0036254	0.944444	1.09838	up
Com_750_neg	Nonadeca-10(Z)-enoic acid	C19H36O2	341.271	2.47718	0.275182	0.0370754	0.861111	1.80183	down
Com_751_neg	Cholest-5-en-26-oic acid, 3.beta.,7.alpha.-hydroxy	C27H44O4	431.317	2.47718	0.160621	0.000274177	1	2.32753	down
Com_755_neg	Cholest-4-en-26-oic acid, 7.alpha.-hydroxy-3-oxo	C27H42O4	429.301	2.44685	0.234075	0.000896962	1	1.7514	down
Com_756_neg	13-HODE	C18H32O3	295.228	2.43185	2.05997	0.00524629	0.888889	1.00216	up
Com_75_neg	PG(21:0/22:6(4Z,7Z,10Z,13Z,16Z,19Z))	C49H85O10P	845.574	12.3174	2.49491	7.94038e-08	1	1.13981	up
Com_763_neg	Desmethylcitalopram	C19H19FN2O	619.29	3.31097	2.19551	0.0223708	0.888889	1.09944	up
Com_76_neg	1-Octadecanoyl-2-(4Z,7Z,10Z,13Z,16Z,19Z-docosahexaenoyl)-sn-glycero-3-phosphoethanolamine	C45H78NO8P	790.542	12.4227	22.3842	5.93106e-07	1	3.96935	up
Com_773_neg	3-Hydroxyoctadecanoic Acid	C18H36O3	299.259	3.89412	3.62186	0.0125427	0.861111	1.63968	up
Com_776_neg	4,7,10-hexadecatrienoic acid	C16H26O2	249.186	3.68465	0.424267	4.60402e-05	1	1.05683	down
Com_811_neg	Deoxycholic acid	C24H40O4	391.286	2.0972	0.367237	0.0287563	0.888889	1.06855	down
Com_814_neg	1alpha-hydroxy-24,25,26,27-tetranorvitamin D3 / 1alpha-hydroxy-24,25,26,27-tetranorcholecalciferol	C23H36O2	389.271	1.83955	0.113324	0.0399097	0.805556	2.61631	down
Com_81_neg	3b,12a-Dihydroxy-5a-cholanoic acid	C24H40O4	783.576	12.2724	3.93474	3.43728e-06	1	1.73349	up
Com_82_neg	PE(16:0/18:1(11Z))	C39H76NO8P	716.525	12.3324	21.6039	0.00828948	1	5.99756	up
Com_842_neg	Maclurin	C13H10O6	261.043	1.21692	0.38648	0.0157555	1	1.43889	down
Com_843_neg	Asn-Pro	C9H15N3O4	274.104	1.21692	0.437144	4.92502e-06	1	1.02963	down
Com_849_neg	4-Vinylphenol, sulfate	C8H8O4S	245.013	1.15508	3.61172	0.0258752	0.861111	4.90874	up
Com_84_neg	PE(17:1(9Z)/22:6(4Z,7Z,10Z,13Z,16Z,19Z))	C44H74NO8P	756.498	12.2724	3.57829	7.36812e-05	1	1.64441	up
Com_858_neg	O-Succinyl-L-homoserine	C8H13NO6	200.061	1.21692	0.386802	0.00115141	1	1.25854	down
Com_85_neg	Alpha-Tocopherol	C29H50O2	429.374	12.2724	2.27266	2.58866e-06	1	1.03098	up
Com_868_neg	PE(22:0/22:5(4Z,7Z,10Z,13Z,16Z))	C49H88NO8P	830.604	1.06292	3.59766	6.66431e-06	1	1.60088	up
Com_86_neg	Allitridin	C6H10S3	176.984	12.3474	0.222257	5.57697e-05	1	1.94497	down
Com_873_neg	Verbasoside	C20H30O12	923.339	1.04742	5.7001	2.70318e-06	1	2.1985	up
Com_874_neg	4H-1-Benzopyran-4-one, 7-(.beta.-D-glucopyranosyloxy)-5-hydroxy-3-(4-hydroxyphenyl)-6-methoxy-	C22H22O11	923.228	1.04742	4.15576	6.60807e-05	1	1.83138	up
Com_876_neg	4-Hydroxybenzaldehyde	C7H6O2	121.03	0.859917	0.437866	0.000198573	1	1.02746	down
Com_87_neg	DG(18:2n6/0:0/22:5n6)	C44H72O5	725.533	12.3624	3.25724	0.0100354	0.972222	1.81437	up
Com_898_neg	5-Hydroxytryptophol	C10H11NO2	222.077	1.21692	0.349171	0.0138832	0.972222	1.58198	down
Com_899_neg	Avenanthramide 1s	C18H17NO6	388.105	1.21692	0.460784	0.0196301	0.861111	1.00946	down
Com_905_neg	2-O-Methyl-L-fucose	C7H14O5	223.083	1.29373	0.0746147	0.000216707	1	3.71439	down
Com_907_neg	(x)-1,2-Propanediol 1-O-b-D-glucopyranoside	C9H18O7	283.104	1.29373	0.424177	0.00051491	1	1.08067	down
Com_914_neg	D-Asparagine	C4H8N2O3	131.045	1.2784	0.438131	0.000262972	0.972222	1.01424	down
Com_921_neg	Cefacetrile	C13H13N3O6S	320.034	1.3094	0.234228	0.00154024	1	2.03574	down
Com_942_neg	alpha-Hydrojuglone 4-O-b-D-glucoside	C16H18O8	383.101	1.24723	0.451399	0.0105146	0.944444	1.08151	down
Com_950_neg	(R)-3-Hydroxybutyric acid	C4H8O3	103.04	1.2319	0.457346	0.00610457	0.916667	1.02847	down
Com_95_neg	PA(22:1(11Z)/22:4(7Z,10Z,13Z,16Z))	C47H83O8P	805.58	12.2424	2.85019	7.09614e-05	1	1.34515	up
Com_962_neg	Phosphocreatinine	C4H8N3O4P	238.027	1.2784	0.365287	0.018053	0.944444	1.59334	down
Com_97_neg	Cer(t18:0/16:0)	C34H69NO4	536.505	12.4075	2.75748	1.63417e-06	1	1.25962	up
Com_98_neg	PE(17:0/20:4(5Z,8Z,11Z,14Z))	C42H76NO8P	752.527	12.2424	5.72993	3.67712e-06	1	2.21594	up
